# Supplementary material for: Transcriptomic analysis of polyketide synthases in a highly ciguatoxic dinoflagellate, Gambierdiscus polynesiensis and low toxicity Gambierdiscus pacificus, from French Polynesia
Source: PLoS One. 2020 Apr 15;15(4):e0231400. doi: 10.1371/journal.pone.0231400 (PMC7159223; doi:10.1371/journal.pone.0231400)
Supplement: S1 Table — Assignment to peroxisome appears to be independent of clade. No evidence for C-terminal PTS1 signal (S/A/C-K/R/H-L/N). (XLSX) [file pone.0231400.s003.xlsx]

## Sheet: hmmsearch_PF00109
S1a Table. G. polynesiensis TB92 contigs containing KS domains (PF00109) identified by HMMer (E-value < 10-10).
Modular PKS in blue. Single domain KS in green.
Dino = 5' conserved dinoflagellate-specific domain. C= condensation domain.
Modular PKS sequences are available through Genbank Accession Number. Single domain sequences availble through
NCBI Bioproject PRJNA561766.
	E-value	score	length	Domains									Accession Number
TB92_contig3790	1.7e-225	738.8	31688	KS-DH-KR(ER)KR-PP-KS-DH-R-PP-KS-KR-PP-KS-DH-KR(ER)KR-PP-PP-KS-DH-KR-PP-KS-KR-PP-KS-AT-DH-KR(ER)KR-PP-TE									MT165590
TB92_contig56082	1.2e-70	239.3	9139	ER-KR-PP-KS-DH-KR-PP-KS-KR-PP									MT165592
TB92_contig60446	3.1e-66	225.1	7530	KR-PP-KS-KR-PP-KS-DH									MT165594
TB92_contig47444	4.3e-29	105.3	8197	A-PP-KS-KR-DH-ER-PP-TE									MT165592
TB92_contig3681	7.8e-20	75.4	2547	KS-PP									MT165589
TB92_contig2419	3.9e-23	86.1	6640	KS-DH-KR									MT165588
TB92_contig56623	2.5e-25	93.1	5192	KS-TE-KR-PP									MT165593
TB92_contig60709	7.5e-30	107.7	1987	KS-DH-KR									MT165595
TB92_contig63214	3.2e-37	131.5	1617	PP-KS									MT165596
TB92_contig2717	3.5e-32	115.2	3018	dino-KS
TB92_contig50819	6.9e-29	104.6	3152	dino-KS
TB92_contig2212	4.8e-25	92.2	1776	dino-KS
TB92_contig44631	3e-19	73.5	2490	dino-KS
TB92_contig12398	5.4e-19	72.7	3510	dino-KS
TB92_contig28541	2e-31	112.8	4025	dino-KS
TB92_contig18739	9.2e-31	110.7	4227	dino-KS
TB92_contig35304	1e-30	110.5	4153	dino-KS
TB92_contig19856	1.3e-30	110.2	4185	dino-KS
TB92_contig7688	2.6e-30	109.2	5366	dino-KS
TB92_contig4344	7.2e-30	107.8	4551	dino-KS
TB92_contig55569	4.2e-17	66.6	4988	dino-KS
TB92_contig11065	2.7e-11	47.9	4263	dino-KS
TB92_contig31285	1.1e-15	62	4198	dino-KS
TB92_contig4002	2.4e-28	102.9	4112	dino-KS
TB92_contig35673	3.7e-16	63.5	4025	dino-KS
TB92_contig13859	2.2e-14	57.8	3998	dino-KS
TB92_contig45281	3.5e-27	99.1	3920	dino-KS
TB92_contig17762	3.1e-32	115.4	3916	dino-KS
TB92_contig9185	5.4e-10	43.6	3903	dino-KS
TB92_contig40589	1.9e-29	106.4	3863	dino-KS
TB92_contig32123	7.7e-26	94.8	3858	dino-KS
TB92_contig43993	1.4e-29	106.8	3794	dino-KS
TB92_contig22455	1.5e-28	103.5	3784	dino-KS
TB92_contig42481	1.4e-21	81	3758	dino-KS
TB92_contig31135	3.4e-31	112.1	3754	dino-KS
TB92_contig30461	3.6e-12	50.7	3715	dino-KS
TB92_contig18984	1.4e-18	71.3	3698	dino-KS
TB92_contig8088	4.2e-13	53.7	3695	dino-KS
TB92_contig44064	3.7e-13	53.9	3638	dino-KS
TB92_contig34675	3.1e-17	67	3629	dino-KS
TB92_contig1522	2.3e-16	64.2	3617	dino-KS
TB92_contig29048	9.4e-27	97.7	3616	dino-KS
TB92_contig47029	2.9e-29	105.8	3611	dino-KS
TB92_contig24751	3e-18	70.3	3604	dino-KS
TB92_contig14791	4.6e-15	60	3592	dino-KS
TB92_contig39630	6.3e-13	53.1	3557	dino-KS
TB92_contig39168	2.2e-28	103	3518	dino-KS
TB92_contig44749	2.3e-27	99.7	3485	dino-KS
TB92_contig27021	9.4e-16	62.2	3481	dino-KS
TB92_contig11375	4.5e-33	118.1	3468	dino-KS
TB92_contig6525	8.6e-17	65.6	3405	dino-KS
TB92_contig25747	5.2e-11	46.9	3362	dino-KS
TB92_contig941	2.3e-16	64.2	3290	dino-KS
TB92_contig12726	2.4e-27	99.6	3227	dino-KS
TB92_contig51007	2e-29	106.3	3201	dino-KS
TB92_contig31515	1.6e-29	106.6	3198	dino-KS
TB92_contig29724	9.9e-16	62.2	3198	dino-KS
TB92_contig31234	4.1e-19	73.1	3189	dino-KS
TB92_contig19980	8.9e-34	120.4	3131	dino-KS
TB92_contig10500	7.3e-21	78.7	3085	dino-KS
TB92_contig2192	1.9e-31	112.8	3076	dino-KS
TB92_contig11727	2.7e-27	99.5	3062	dino-KS
TB92_contig17418	4.4e-23	85.9	3004	dino-KS
TB92_contig20934	3.9e-28	102.2	2982	dino-KS
TB92_contig18413	3.2e-12	50.8	2944	dino-KS
TB92_contig10629	3.8e-27	99	2937	dino-KS
TB92_contig42982	3e-19	73.5	2908	dino-KS
TB92_contig30170	6e-17	66.1	2882	dino-KS
TB92_contig24842	4.9e-17	66.4	2830	dino-KS
TB92_contig40353	2.1e-26	96.6	2732	dino-KS
TB92_contig38008	1.4e-26	97.2	2634	dino-KS
TB92_contig13308	3.3e-15	60.5	2146	dino-KS
TB92_contig30168	2.8e-10	44.6	2146	dino-KS
TB92_contig37482	1.1e-23	87.8	2093	dino-KS
TB92_contig52068	6.1e-16	62.8	2070	dino-KS
TB92_contig47353	1.3e-26	97.3	1609	dino-KS
TB92_contig35962	2.8e-05	28.5	1949	dino-KS
TB92_contig55822	1.7e-05	29.1	1947	dino-KS
TB92_contig4129	1.9e-28	103.2	2127	KS
TB92_contig39259	2.1e-31	112.7	2123	KS
TB92_contig39778	2e-28	103.1	2090	KS
TB92_contig27493	1.6e-29	106.7	1912	KS
TB92_contig19525	3.4e-28	102.4	1813	KS
TB92_contig24794	2.7e-28	102.7	2081	KS
TB92_contig10874	9.2e-28	101	1533	KS
TB92_contig37049	1.2e-27	100.6	1513	KS
TB92_contig56504	2.2e-30	109.4	1510	KS
TB92_contig60017	7e-36	127.2	946	KS
TB92_contig46421	1.7e-25	93.7	786	KS
TB92_contig65089	1.1e-34	123.3	631	KS
TB92_contig45000	4.7e-30	108.4	418	KS
TB92_contig66789	2.2e-06	32	408	KS
TB92_contig66956	1.2e-16	65.2	446	C
TB92_contig15556	7.9e-22	81.8	2021	C
TB92_contig17952	2.8e-25	93	1995	C
TB92_contig9859	9.6e-28	100.9	1920	C
TB92_contig23977	9.2e-08	36.5	1917	C
TB92_contig33293	3.4e-26	95.9	1179	C
TB92_contig41883	1.9e-16	64.5	1170	C
TB92_contig21946	2.1e-08	38.5	979	C
TB92_contig55788	3.3e-15	60.5	855	C
TB92_contig57880	2.3e-23	86.8	752	C
TB92_contig53894	2.4e-12	51.3	644	C
TB92_contig54466	4.8e-16	63.2	2291	C
TB92_contig50211	3.3e-15	60.5	2243	C
TB92_contig11010	6.7e-10	43.4	2123	C
TB92_contig51874				C
