# Supplementary material for: Transcriptomic analysis of polyketide synthases in a highly ciguatoxic dinoflagellate, Gambierdiscus polynesiensis and low toxicity Gambierdiscus pacificus, from French Polynesia
Source: PLoS One. 2020 Apr 15;15(4):e0231400. doi: 10.1371/journal.pone.0231400 (PMC7159223; doi:10.1371/journal.pone.0231400)
Supplement: S2 Table — Assignment to peroxisome appears to be independent of clade. No evidence for C-terminal PTS1 signal (S/A/C-K/R/H-L/N). (XLSX) [file pone.0231400.s004.xlsx]

## Sheet: hmmsearch_PF00109
S1b Table. G. pacificus MUR4 contigs containing KS domains (PF00109) identified by HMMer (E-value < 10-10).
Modular PKS in blue. Single domain KS in green.
Dino = 5' conserved dinoflagellate-specific domain. C= condensation domain.
Modular PKS sequences are available through Genbank Accession Number.
Single domain sequences availble through NCBI Bioproject PRJNA561774.
	E-value	score	length	Domains	Accession Number
MUR4_contig42398	1.7e-45	159.9	7014	A-PP-KS-KR-DH-ER-PP-TE	MT165598
MUR4_contig11496	2e-43	153.1	2380	KS-PP	MT165597
MUR4_contig52901	1.7e-39	140.2	1063	PP-(KS) no active site	MT165600
MUR4_contig48072		not found by HMMer	3082	(KS)-AT-TE no active site	MT165599
MUR4_contig17908	5.2e-34	122.2	4646	dino-KS
MUR4_contig37237	1.4e-33	120.8	4158	dino-KS
MUR4_contig22625	4e-33	119.3	4152	dino-KS
MUR4_contig12534	2.2e-36	130	4123	dino-KS
MUR4_contig27045	8.4e-34	121.6	4090	dino-KS
MUR4_contig38551	1.1e-37	134.3	4071	dino-KS
MUR4_contig9287	5.4e-44	154.9	4037	dino-KS
MUR4_contig13009	5.4e-43	151.7	4025	dino-KS
MUR4_contig28325	4.9e-33	119	4021	dino-KS
MUR4_contig17490	3e-36	129.6	4000	dino-KS
MUR4_contig35669	1.8e-41	146.6	3956	dino-KS
MUR4_contig20493	8e-29	105.2	3912	dino-KS
MUR4_contig1027	3.4e-28	103.2	3909	dino-KS
MUR4_contig13058	2.8e-39	139.5	3899	dino-KS
MUR4_contig20747	1.1e-31	114.7	3870	dino-KS
MUR4_contig19399	9.6e-33	118.1	3840	dino-KS
MUR4_contig31164	7.2e-37	131.6	3820	dino-KS
MUR4_contig9662	6.6e-36	128.5	3810	dino-KS
MUR4_contig25942	9.2e-36	128	3786	dino-KS
MUR4_contig33118	3.5e-29	106.4	3784	dino-KS
MUR4_contig12218	2.7e-39	139.5	3768	dino-KS
MUR4_contig33102	1e-32	118	3735	dino-KS
MUR4_contig24017	3.5e-37	132.6	3694	dino-KS
MUR4_contig19187	1.4e-44	156.9	3668	dino-KS
MUR4_contig13031	5.7e-23	86.1	3665	dino-KS
MUR4_contig26375	6.7e-34	121.9	3656	dino-KS
MUR4_contig19839	1.2e-27	101.4	3656	dino-KS
MUR4_contig43531	6e-39	138.4	3643	dino-KS
MUR4_contig31463	2.9e-44	155.8	3639	dino-KS
MUR4_contig10427	4.2e-41	145.5	3637	dino-KS
MUR4_contig16717	7.6e-30	108.6	3633	dino-KS
MUR4_contig27496	5e-40	141.9	3631	dino-KS
MUR4_contig12941	2.4e-41	146.2	3615	dino-KS
MUR4_contig3824	7.9e-33	118.4	3578	dino-KS
MUR4_contig14365	1.1e-26	98.2	3506	dino-KS
MUR4_contig3066	2.8e-33	119.8	3430	dino-KS
MUR4_contig31365	6.1e-14	56.5	3389	dino-C no active site
MUR4_contig614	3.2e-33	119.7	3291	dino-KS
MUR4_contig29071	6.2e-40	141.7	3278	dino-KS
MUR4_contig30721	2e-10	44.9	3267	dino-(KS) no active site
MUR4_contig14185	1.1e-44	157.3	3261	dino-KS
MUR4_contig6276	2.7e-29	106.8	3259	dino-KS
MUR4_contig16600	1.6e-42	150.1	3238	dino-KS
MUR4_contig46120	8.3e-20	75.7	3224	dino-KS
MUR4_contig6866	3.8e-31	112.9	3194	dino-KS
MUR4_contig20378	3.9e-24	89.9	3178	dino-KS
MUR4_contig35554	6.4e-33	118.7	3173	dino-KS
MUR4_contig5925	3.2e-41	145.9	3151	dino-KS
MUR4_contig14754	3.8e-39	139.1	3146	dino-KS
MUR4_contig8039	1e-30	111.5	3141	dino-KS
MUR4_contig24560	2.7e-41	146.1	3111	dino-KS
MUR4_contig15686	1.2e-40	143.9	3098	dino-KS
MUR4_contig10823	1.5e-39	140.4	3080	dino-KS
MUR4_contig25341	2.6e-30	110.1	3003	dino-KS
MUR4_contig6188	1.4e-38	137.2	2980	dino-KS
MUR4_contig9291	2.6e-30	110.1	2971	dino-KS
MUR4_contig11565	1e-32	118	2959	dino-KS
MUR4_contig36297	2.1e-45	159.6	2899	dino-KS
MUR4_contig40769	2.9e-45	159.1	2854	dino-KS
MUR4_contig15863	6.1e-38	135.1	2703	dino-KS
MUR4_contig34360	3.1e-21	80.4	2692	dino-KS
MUR4_contig47591	1.6e-31	114.1	2429	dino-KS
MUR4_contig40264	9.6e-34	121.4	2236	dino-KS
MUR4_contig40786	1.4e-36	130.7	2105	dino-KS
MUR4_contig31936	1e-41	147.5	2100	dino-KS
MUR4_contig22900	2.6e-27	100.3	2042	dino-KS
MUR4_contig22067	2.1e-39	139.9	2023	dino-KS
MUR4_contig34789	5.8e-33	118.8	2019	dino-(KS) no active site
MUR4_contig28821	3.6e-29	106.4	1987	dino-KS
MUR4_contig13457	6.4e-39	138.3	1925	dino-(KS) no active site
MUR4_contig27773	7.6e-30	108.6	1866	dino-KS
MUR4_contig48683	9.7e-35	124.6	1678	dino-(KS) no active site
MUR4_contig17764	5.9e-30	108.9	1552	dino-KS
MUR4_contig46118	3e-09	41.1	1491	dino-(KS) no active site
MUR4_contig47213	8.3e-35	124.8	1489	dino-KS
MUR4_contig26867	1.7e-06	32.1	1447	dino-KS
MUR4_contig25598	0.00015	25.7	1437	dino-KS
MUR4_contig30403	2.1e-20	77.7	1413	dino-KS
MUR4_contig51625	4.5e-05	27.4	1333	dino-KS
MUR4_contig47328	7.3e-06	30	1178	dino-KS
MUR4_contig50433	1.3e-33	120.9	2901	KS
MUR4_contig37059	2.3e-34	123.4	2696	KS
MUR4_contig44470	6.5e-25	92.4	2480	KS
MUR4_contig26373	2e-26	97.4	1944	KS
MUR4_contig52033	4.1e-20	76.7	1884	KS
MUR4_contig25593	3.3e-43	152.4	1869	KS
MUR4_contig10092	1.3e-27	101.3	1794	KS
MUR4_contig1998	4.8e-40	142	1759	(KS) no active site
MUR4_contig56362	4.8e-38	135.5	1528	KS
MUR4_contig29877	9.7e-30	108.2	1204	KS
MUR4_contig13445	1.1e-31	114.6	760	KS
MUR4_contig26776	6.7e-17	66.2	556	KS
MUR4_contig56829	5.7e-16	63.1	495	KS
MUR4_contig58722	1.5e-35	127.3	472	KS
MUR4_contig45910	5.2e-15	60	425	KS
MUR4_contig21117	8e-28	102	667	C
MUR4_contig47181	1.7e-22	84.5	561	C
MUR4_contig55270	1.8e-16	64.8	515	C
MUR4_contig52519	3.6e-12	50.7	416	C
