# Supplementary material for: Transcriptomic analysis of polyketide synthases in a highly ciguatoxic dinoflagellate, Gambierdiscus polynesiensis and low toxicity Gambierdiscus pacificus, from French Polynesia
Source: PLoS One. 2020 Apr 15;15(4):e0231400. doi: 10.1371/journal.pone.0231400 (PMC7159223; doi:10.1371/journal.pone.0231400)
Supplement: S3 Table — Assignment to peroxisome appears to be independent of clade. No evidence for C-terminal PTS1 signal (S/A/C-K/R/H-L/N). (XLSX) [file pone.0231400.s005.xlsx]

## Sheet: DEEPLOC 6-7-18 Results G poly K
Supplemental Table 2A. Deeploc intracellular localization assignment of G. polynesiensis single domain KS. Assignment to peroxisome appears to be independent of clade.
No evidence for C-terminal PTS1 signal (S/A/C-K/R/H-L/N).
Entry ID	Localization	Type	Nucleus	Cytoplasm	Extracellular	Mitochondrion	Cell membrane	ER	Plastid	Golgi	Lysosome/Vacuole	Peroxisome	Clade	C-term
TB92 contig50211_c0_seq1	Peroxisome	Soluble	0.0009	0.1732	0.0087	0.0335	0.0027	0.0039	0.0365	0.0002	0.0101	0.7304	2	KVG
TB92 contig44749_c0_seq1	Peroxisome	Soluble	0.0016	0.1654	0.0099	0.0726	0.0062	0.0077	0.0122	0.0007	0.0049	0.7189	1	TRQ
TB92 contig35304_c0_seq1	Peroxisome	Soluble	0.0014	0.2225	0.007	0.0245	0.0079	0.0048	0.0108	0.0003	0.0039	0.7168	1	GRA
TB92 contig34675_c0_seq1	Peroxisome	Soluble	0.0011	0.2505	0.0039	0.0152	0.0011	0.0038	0.0076	0.0002	0.0019	0.7147	2	VRK
TB92 contig30170_c0_seq1	Peroxisome	Soluble	0.0006	0.1487	0.0152	0.101	0.0024	0.0116	0.0128	0.0001	0.002	0.7054	2	RKW
TB92 contig45281_c0_seq1	Peroxisome	Soluble	0.0018	0.1533	0.0077	0.1015	0.0081	0.0083	0.0227	0.0007	0.0046	0.6913	2	VVL
TB92 contig13859_c0_seq1	Peroxisome	Soluble	0.0004	0.1053	0.0193	0.1172	0.0057	0.0054	0.0574	0.0003	0.0087	0.6803	2	TRL
TB92 contig4002_c0_seq1	Peroxisome	Soluble	0.0014	0.2214	0.0176	0.0304	0.0148	0.0152	0.0191	0.0014	0.0181	0.6605	2	GEG
TB92 contig40589_c0_seq1	Peroxisome	Soluble	0.0004	0.3375	0.002	0.0079	0.001	0.0027	0.0084	0.0001	0.0012	0.6387	1	LED
TB92 contig12398_c0_seq1	Peroxisome	Soluble	0.0025	0.2369	0.0083	0.0685	0.0079	0.0079	0.0266	0.0008	0.0041	0.6366	2	RRF
TB92 contig24842_c0_seq1	Peroxisome	Soluble	0.0007	0.1869	0.0147	0.0777	0.0029	0.004	0.0736	0.0002	0.0055	0.6337		DGV
TB92 contig12726_c0_seq1	Peroxisome	Soluble	0.0006	0.2414	0.0129	0.0713	0.0091	0.0036	0.0263	0.0002	0.0015	0.633	3	EVE
TB92 contig24751_c0_seq1	Peroxisome	Soluble	0.0014	0.2861	0.0051	0.0077	0.0009	0.0045	0.059	0.0002	0.0064	0.6288	2	LKC
TB92 contig35673_c0_seq1	Peroxisome	Soluble	0.0092	0.2196	0.046	0.0609	0.007	0.0112	0.014	0.0011	0.0052	0.6257		PTD
TB92 contig47029_c0_seq1	Peroxisome	Soluble	0.0014	0.2709	0.0123	0.0374	0.013	0.0061	0.0245	0.0016	0.0082	0.6247	1	PLK
TB92 contig30168_c0_seq1	Peroxisome	Soluble	0.0012	0.2353	0.0039	0.0668	0.0024	0.0035	0.061	0.0002	0.0016	0.6242	1	GTG
TB92 contig18413_c0_seq1	Peroxisome	Soluble	0.0017	0.2189	0.0182	0.1048	0.0027	0.0047	0.0217	0.001	0.0032	0.6232	2	RPS
TB92 contig11065_c0_seq1	Peroxisome	Soluble	0.0014	0.3078	0.0069	0.0385	0.0024	0.0031	0.0158	0.0003	0.0028	0.6211	2	QPE
TB92 contig42481_c0_seq1	Peroxisome	Soluble	0.0053	0.3314	0.0055	0.0285	0.0097	0.0048	0.0078	0.0001	0.0042	0.6027	2	RFT
TB92 contig51007_c0_seq1	Peroxisome	Soluble	0.0005	0.2551	0.0203	0.0935	0.0017	0.003	0.0241	0.0001	0.0011	0.6006	1	DTR
TB92 contig43993_c0_seq1	Peroxisome	Soluble	0.0026	0.1757	0.0352	0.0902	0.0208	0.0164	0.0406	0.0016	0.0207	0.5961	1	GLA
TB92 contig11375_c0_seq1	Peroxisome	Soluble	0.0008	0.2245	0.0289	0.0944	0.0031	0.0046	0.0473	0.0003	0.0046	0.5915	3	VQE
TB92 contig44064_c0_seq1	Peroxisome	Soluble	0.0117	0.2936	0.0115	0.0294	0.0058	0.0066	0.0365	0.0016	0.0132	0.59		SAA
TB92 contig24794_c0_seq1	Peroxisome	Soluble	0.005	0.271	0.0042	0.0932	0.0068	0.0041	0.0244	0.0021	0.0068	0.5825		HRK
TB92 contig19856_c0_seq1	Peroxisome	Soluble	0.0008	0.298	0.0259	0.03	0.0176	0.0064	0.0138	0.0002	0.0278	0.5795	2	IEE
TB92 contig8088_c0_seq1	Peroxisome	Soluble	0.0011	0.3278	0.0061	0.0116	0.0012	0.0034	0.069	0.0003	0.003	0.5765	2	LGQ
TB92 contig55822_c0_seq1	Peroxisome	Soluble	0.0057	0.2628	0.0169	0.0972	0.0031	0.0071	0.027	0.001	0.0068	0.5726	2	KEQ
TB92 contig27021_c0_seq1	Peroxisome	Soluble	0.0044	0.3161	0.012	0.0565	0.0044	0.0105	0.0184	0.0006	0.0086	0.5687	3	VTP
TB92 contig31234_c0_seq1	Peroxisome	Soluble	0.0066	0.2531	0.0122	0.0665	0.0028	0.0105	0.0498	0.0009	0.0379	0.5597	2	ENG
TB92 contig44631_c0_seq1	Peroxisome	Soluble	0.0032	0.12	0.0033	0.2656	0.0015	0.0032	0.0509	0.0009	0.0009	0.5504	2	QFQ
TB92 contig63214_c0_seq1	Peroxisome	Soluble	0.003	0.3023	0.007	0.0893	0.0026	0.0072	0.0415	0.0005	0.004	0.5428		YVG
TB92 contig18984_c0_seq1	Peroxisome	Soluble	0.0056	0.3706	0.0093	0.0502	0.0035	0.0049	0.0104	0.0007	0.0026	0.5421	2	TST
TB92 contig37482_c0_seq1	Peroxisome	Soluble	0.001	0.2352	0.0412	0.1132	0.0021	0.0069	0.064	0.0003	0.0033	0.5328	3	CMV
TB92 contig11727_c0_seq1	Peroxisome	Soluble	0.0017	0.2437	0.0224	0.1543	0.0033	0.0048	0.0394	0.0004	0.0026	0.5275	3	LRD
TB92 contig29048_c0_seq1	Peroxisome	Soluble	0.0016	0.3562	0.0149	0.055	0.0087	0.0052	0.0359	0.0005	0.0052	0.5169	2	CEL
TB92 contig60017_c0_seq1	Peroxisome	Soluble	0.0221	0.1669	0.0063	0.136	0.0025	0.0119	0.1472	0.0021	0.0055	0.4995		FGG
TB92 contig14791_c0_seq1	Peroxisome	Soluble	0.0082	0.2639	0.0354	0.0505	0.0057	0.0098	0.1075	0.0017	0.022	0.4953	2	TTT
TB92 contig47353_c0_seq1	Peroxisome	Soluble	0.0026	0.1154	0.0128	0.3385	0.0116	0.0063	0.019	0.0005	0.0017	0.4915	1	GDI
TB92 contig20934_c0_seq1	Peroxisome	Soluble	0.0012	0.2166	0.017	0.2363	0.0051	0.0048	0.0312	0.0002	0.0013	0.4864	1	FKV
TB92 contig50819_c0_seq1	Peroxisome	Soluble	0.003	0.2689	0.0222	0.1613	0.0025	0.0043	0.0495	0.0003	0.0021	0.4859	1	PVW
TB92 contig39630_c0_seq1	Peroxisome	Soluble	0.0045	0.2177	0.0537	0.136	0.0052	0.0133	0.0528	0.0013	0.0321	0.4834	2	GRR
TB92 contig25747_c0_seq1	Peroxisome	Soluble	0.0031	0.2926	0.0742	0.0955	0.0091	0.012	0.037	0.0017	0.0067	0.4681		DTC
TB92 contig22455_c0_seq1	Peroxisome	Soluble	0.0077	0.1828	0.0208	0.1909	0.0159	0.0221	0.0605	0.0022	0.0292	0.4678	1	QEA
TB92 contig7688_c0_seq1	Peroxisome	Soluble	0.0063	0.2265	0.0376	0.1385	0.0077	0.0051	0.1067	0.0006	0.0044	0.4666	1	DIE
TB92 contig30461_c0_seq1	Peroxisome	Soluble	0.0102	0.1864	0.0208	0.1207	0.0167	0.0287	0.1155	0.0093	0.0253	0.4664	2	GLA
TB92 contig9185_c0_seq1	Peroxisome	Soluble	0.0565	0.3694	0.009	0.0265	0.0027	0.0139	0.0279	0.0054	0.0231	0.4656	3	LAT
TB92 contig1522_c0_seq1	Peroxisome	Soluble	0.0132	0.391	0.0148	0.0253	0.0022	0.0204	0.0543	0.0035	0.0154	0.46	2	RGD
TB92 contig55569_c0_seq1	Peroxisome	Soluble	0.0281	0.4531	0.0056	0.022	0.0012	0.0033	0.0211	0.0005	0.0059	0.4591	2	GCF
TB92 contig52068_c0_seq1	Peroxisome	Soluble	0.0007	0.3151	0.0387	0.103	0.0092	0.0065	0.0675	0.0002	0.003	0.4562	1	PIE
TB92 contig17762_c0_seq1	Peroxisome	Soluble	0.0008	0.333	0.0721	0.076	0.0045	0.0067	0.0457	0.0004	0.0053	0.4555	1	SSA
TB92 contig6525_c0_seq1	Peroxisome	Soluble	0.0106	0.3805	0.007	0.0398	0.0042	0.0168	0.0804	0.0055	0.0083	0.4469	2	**
TB92 contig13308_c0_seq1	Peroxisome	Soluble	0.003	0.253	0.0356	0.2495	0.0032	0.0087	0.0164	0.0004	0.0022	0.4281	2	ETD
TB92 contig29724_c0_seq1	Peroxisome	Soluble	0.0118	0.3946	0.0105	0.0302	0.0032	0.0113	0.0907	0.0026	0.02	0.4252	2	TRR
TB92 contig17418_c0_seq1	Peroxisome	Soluble	0.0017	0.1193	0.0113	0.2879	0.0043	0.0058	0.1514	0.0005	0.0062	0.4117	3	MAV
TB92 contig10629_c0_seq1	Peroxisome	Soluble	0.0019	0.1728	0.0222	0.2585	0.0184	0.0136	0.0994	0.0005	0.0025	0.4103	1	TSD
TB92 contig40353_c0_seq1	Peroxisome	Soluble	0.0021	0.2935	0.0429	0.1573	0.0013	0.0056	0.0993	0.0004	0.0015	0.396	1	SGH
TB92 contig39168_c0_seq1	Peroxisome	Soluble	0.0078	0.2152	0.0295	0.1181	0.0263	0.0476	0.1505	0.0255	0.0158	0.3637		EGL
TB92 contig941_c0_seq1	Peroxisome	Soluble	0.0175	0.1702	0.004	0.2645	0.0042	0.0069	0.1691	0.0019	0.0023	0.3595	2	ANQ
TB92 contig2717_c0_seq1	Peroxisome	Soluble	0.0025	0.2528	0.0665	0.1957	0.0069	0.0118	0.0995	0.0012	0.0073	0.3559	3	KES
TB92 contig28541_c0_seq1	Peroxisome	Soluble	0.1643	0.189	0.0081	0.0932	0.0082	0.012	0.1583	0.0199	0.0208	0.3263	3	VKD
TB92 contig31285_c0_seq1	Cytoplasm	Soluble	0.0223	0.391	0.0325	0.0854	0.0191	0.0226	0.0415	0.0074	0.0094	0.3688	2	ATA
TB92 contig38008_c0_seq1	Cytoplasm	Soluble	0.0141	0.3427	0.0139	0.1153	0.0149	0.0178	0.0968	0.0041	0.0594	0.3209	1	LLV
TB92 contig55788_c0_seq1	Cytoplasm	Soluble	0.0264	0.3551	0.0904	0.1692	0.0033	0.0066	0.198	0.0021	0.0126	0.1363	2	DYI
TB92 contig35962_c0_seq1	Mitochondrion	Soluble	0.0017	0.1459	0.0218	0.3731	0.0065	0.0064	0.0682	0.0016	0.0051	0.3696	3	HGT
TB92 contig42982_c0_seq1	Mitochondrion	Soluble	0.0003	0.0574	0.0686	0.4882	0.0042	0.0023	0.0146	0.0001	0.001	0.3633	2	VDE
TB92 contig19980_c0_seq1	Mitochondrion	Soluble	0.0025	0.1822	0.0264	0.3611	0.0072	0.008	0.078	0.0006	0.003	0.3311	3	ISS
TB92 contig31515_c0_seq1	Mitochondrion	Soluble	0.0014	0.1051	0.0303	0.4049	0.0106	0.0131	0.1222	0.0005	0.0037	0.3083	1	AAD
TB92 contig2212_c0_seq1	Mitochondrion	Soluble	0.0061	0.0895	0.0011	0.377	0.0018	0.0013	0.3174	0.0014	0.0027	0.2018		ESE
TB92 contig56504_c0_seq1	Plastid	Soluble	0.0224	0.2536	0.0675	0.1176	0.0032	0.0086	0.3084	0.0072	0.0204	0.191	3	DKM
TB92 contig32123_c0_seq1	Plastid	Soluble	0.0017	0.1409	0.0327	0.2424	0.0106	0.0049	0.4072	0.0003	0.0028	0.1564	1	SSG
TB92 contig46421_c0_seq1	Plastid	Soluble	0.0216	0.2445	0.0414	0.1941	0.0032	0.0075	0.3318	0.0038	0.0076	0.1445	3	GGT
TB92 contig19525_c0_seq1	Plastid	Soluble	0.0168	0.094	0.1297	0.153	0.0094	0.0158	0.4224	0.0047	0.0135	0.1408	3	FKV
TB92 contig37049_c0_seq1	Plastid	Soluble	0.0144	0.1378	0.141	0.1243	0.0032	0.0142	0.4558	0.0039	0.0178	0.0876	3	EST
