# Supplementary material for: Transcriptomic analysis of polyketide synthases in a highly ciguatoxic dinoflagellate, Gambierdiscus polynesiensis and low toxicity Gambierdiscus pacificus, from French Polynesia
Source: PLoS One. 2020 Apr 15;15(4):e0231400. doi: 10.1371/journal.pone.0231400 (PMC7159223; doi:10.1371/journal.pone.0231400)
Supplement: S4 Table — Assignment to peroxisome appears to be independent of clade. No evidence for C-terminal PTS1 signal (S/A/C-K/R/H-L/N). (XLSX) [file pone.0231400.s006.xlsx]

## Sheet: mur4 ks DEEPLOC 1
Supplemental Table 2B. Deeploc intracellular localization assignment of G. pacificus single domain KS. Assignment to peroxisome appears to be independent of clade.
No evidence for C-terminal PTS1 signal (S/A/C-K/R/H-L/N).
MUR4 ID	Localization	Type	Nucleus	Cytoplasm	Extracellular	Mitochondrion	Cell membrane	Endoplasmic reticulum	Plastid	Golgi apparatus	Lysosome/Vacuole	Peroxisome	Clade	C-term
MUR4 contig12218_c0_seq1_2	Peroxisome	Soluble	0.0025	0.3393	0.0117	0.0199	0.0052	0.008	0.0917	0.0009	0.0122	0.5086	1	PFK
MUR4 contig13031_c0_seq1_3	Peroxisome	Soluble	0.0031	0.348	0.0082	0.0187	0.0011	0.0017	0.1088	0.0004	0.0032	0.5069	3	FGQ
MUR4 contig13058_c0_seq1_1	Peroxisome	Soluble	0.0018	0.3852	0.0298	0.0485	0.0086	0.0062	0.0424	0.0004	0.008	0.4691	1	SST
MUR4 contig33118_c0_seq1_1	Peroxisome	Soluble	0.0074	0.265	0.0196	0.1211	0.0089	0.01	0.099	0.002	0.0411	0.4259	2	SLA
MUR4 contig6188_c0_seq1_2	Peroxisome	Soluble	0.0018	0.2447	0.0322	0.1482	0.0051	0.0083	0.0477	0.0005	0.0061	0.5054	1	KES
MUR4 contig6276_c0_seq1_3	Peroxisome	Soluble	0.0003	0.3234	0.0076	0.0291	0.0015	0.0037	0.0216	0.0005	0.0009	0.6114	1	EVE
MUR4 contig9662_c0_seq1_3	Peroxisome	Soluble	0.0003	0.2157	0.005	0.0281	0.0061	0.0044	0.0615	0.0003	0.0018	0.6768	2	LED
MUR4 contig19839_c0_seq1_2	Peroxisome	Soluble	0.0006	0.1761	0.0147	0.0626	0.002	0.0035	0.0488	0.0002	0.0013	0.6902	2	TTT
MUR4 contig40769_c0_seq1_2	Peroxisome	Soluble	0.001	0.1955	0.0158	0.1267	0.0023	0.0041	0.0159	0.0006	0.0028	0.6351	3	RPS
MUR4 contig14365_c0_seq1_3	Peroxisome	Soluble	0.0023	0.3362	0.0061	0.0168	0.0011	0.005	0.0116	0.0002	0.0034	0.6173	3	LTP
MUR4 contig17764_c0_seq1_2	Peroxisome	Soluble	0.0037	0.172	0.0139	0.1565	0.0067	0.012	0.07	0.0007	0.0051	0.5594	2	SAS
MUR4 contig56362	Peroxisome											0.7564	3	DGD
MUR4 contig14185_c0_seq1_3	Peroxisome	Soluble	0.005	0.277	0.0123	0.0716	0.0033	0.0033	0.0886	0.0007	0.0035	0.5345	3	LQN
MUR4 contig16600_c0_seq1_3	Peroxisome	Soluble	0.0036	0.3039	0.0028	0.0342	0.0014	0.004	0.0079	0.0003	0.0015	0.6405	3	LSCL
MUR4 contig16717_c0_seq1_2	Peroxisome	Soluble	0.0008	0.2555	0.0633	0.0811	0.004	0.0049	0.0062	0.0002	0.0061	0.5778	2	KVR
MUR4 contig17490_c0_seq1_2	Peroxisome	Soluble	0.0007	0.2369	0.0078	0.0271	0.0024	0.0026	0.0201	0.0001	0.0023	0.6999	1	LGE
MUR4 contig19187_c0_seq1_2	Peroxisome	Soluble	0.0027	0.1639	0.0053	0.2005	0.002	0.0042	0.039	0.0007	0.0013	0.5805		PGK
MUR4 contig22625_c0_seq1_2	Peroxisome	Soluble	0.0059	0.1533	0.007	0.2388	0.0027	0.0044	0.0473	0.0005	0.0022	0.5379	2	ARG
MUR4 contig24017_c0_seq1_1	Peroxisome	Soluble	0.0008	0.28	0.0158	0.0943	0.0061	0.0051	0.0612	0.0008	0.0067	0.5291	2	LGN
MUR4 contig24560_c0_seq1_3	Peroxisome	Soluble	0.0069	0.3111	0.0106	0.0422	0.006	0.0154	0.0546	0.0023	0.0061	0.5447	3	WPL
MUR4 contig25942_c0_seq1_3	Peroxisome	Soluble	0.0018	0.2195	0.0304	0.0783	0.0136	0.0091	0.0784	0.0019	0.0211	0.5459	2	SRR
MUR4 contig28325_c0_seq1_2	Peroxisome	Soluble	0.0009	0.2554	0.0151	0.0284	0.0092	0.0062	0.0124	0.0003	0.0091	0.6629	2	ASW
MUR4 contig31936_c0_seq1_3	Peroxisome	Soluble	0.0024	0.1667	0.0048	0.0629	0.0045	0.0043	0.0104	0.0003	0.0019	0.7417	2	GTN
MUR4contig35554_c0_seq1_2	Peroxisome	Soluble	0.0034	0.4144	0.0044	0.0274	0.0013	0.0044	0.0126	0.0004	0.0022	0.5294	3	DGG
MUR4 contig35669_c0_seq1_1	Peroxisome	Soluble	0.0009	0.3375	0.0252	0.0816	0.0024	0.0031	0.0343	0.0002	0.0032	0.5118	2	LLE
MUR4 contig36297_c0_seq1_2	Peroxisome	Soluble	0.0007	0.2335	0.0146	0.091	0.0036	0.004	0.0296	0.0003	0.0022	0.6205	1	GRN
MUR4 contig37059_c0_seq1_3	Peroxisome	Soluble	0.0011	0.1896	0.0052	0.0402	0.0023	0.0025	0.0118	0.0002	0.0007	0.7463	2	ETT
MUR4 contig37237_c0_seq1_3	Peroxisome	Soluble	0.0027	0.2909	0.0107	0.1106	0.0018	0.0044	0.0709	0.0004	0.0031	0.5046	2	PPA
MUR4 contig3824_c0_seq1_1	Peroxisome	Soluble	0.0018	0.0945	0.002	0.0547	0.0073	0.0054	0.0177	0.0003	0.0016	0.8146	3	VSR
MUR4 contig43531_c0_seq1_1	Peroxisome	Soluble	0.0039	0.2384	0.0071	0.0254	0.0015	0.0061	0.0204	0.0005	0.0059	0.6908	2	RRS
MUR4 contig8039_c0_seq1_3	Peroxisome	Soluble	0.0005	0.1668	0.0069	0.1014	0.008	0.0062	0.0351	0.0002	0.0015	0.6733	1	EQA
MUR4 contig9287_c0_seq1_3	Peroxisome	Soluble	0.0004	0.247	0.0086	0.0398	0.0078	0.0025	0.009	0.0001	0.0024	0.6824	2	LDQ
MUR4 contig26373_c0_seq1_2	Peroxisome	Soluble	0.0028	0.2357	0.0286	0.0234	0.0023	0.0048	0.0234	0.0002	0.004	0.6748		GEE
MUR4 contig20493_c0_seq1_3	Peroxisome	Soluble	0.0015	0.2368	0.0092	0.0783	0.0087	0.0059	0.0943	0.0026	0.0077	0.5549		LTA
MUR4 contig12534_c0_seq1_3	Peroxisome	Soluble	0.0008	0.2467	0.0095	0.0593	0.0027	0.0036	0.025	0.0001	0.006	0.6461	2	SMD
MUR4 contig19399_c0_seq1_3	Peroxisome	Soluble	0.0016	0.2553	0.0188	0.1007	0.0025	0.0023	0.0609	0.0001	0.0014	0.5564	2	MAL
MUR4 contig20378_c0_seq1_1	Peroxisome	Soluble	0.0024	0.1883	0.0287	0.094	0.0073	0.0098	0.0952	0.0013	0.0139	0.5592		SLL
MUR4 contig22900_c0_seq1_3	Peroxisome	Soluble	0.0007	0.1864	0.0054	0.1479	0.0075	0.0031	0.0332	0.0002	0.0011	0.6146		GAV
MUR4 contig27496_c0_seq1_2	Peroxisome	Soluble	0.0018	0.2978	0.0035	0.0077	0.0007	0.0049	0.0298	0.0002	0.0053	0.6482		LKC
MUR4 contig31164_c0_seq1_2	Peroxisome	Soluble	0.0027	0.3271	0.021	0.0624	0.0054	0.0055	0.0435	0.0007	0.0079	0.5239	2	EPA
MUR4 contig31463_c0_seq1_1	Peroxisome	Soluble	0.0007	0.1628	0.011	0.085	0.0047	0.0044	0.0423	0.0006	0.029	0.6596	2	ALA
MUR4 contig42398_multi	Peroxisome	Soluble	0.0016	0.2801	0.0056	0.0892	0.0007	0.0011	0.007	0.0001	0.0006	0.6142		VVL
MUR4 contig46120_c0_seq1_1	Peroxisome	Soluble	0.0158	0.3433	0.0097	0.054	0.0028	0.0089	0.052	0.0008	0.0037	0.509		DDS
MUR4 contig47591_c0_seq1_2	Peroxisome	Soluble	0.0026	0.1847	0.0583	0.0805	0.0034	0.0025	0.0945	0.0004	0.0018	0.5713		LPP
MUR4 contig50433_c0_seq1_1	Peroxisome	Soluble	0.0047	0.2687	0.0089	0.135	0.0014	0.0069	0.0302	0.0003	0.0024	0.5413	3	QPD
MUR4 contig5925_c0_seq1_3	Peroxisome	Membrane	0.001	0.0586	0.0168	0.1841	0.0748	0.0263	0.0405	0.0026	0.0094	0.5859	1	KNQ
MUR4 contig1027_c0_seq1_2	Peroxisome	Soluble	0.0007	0.2219	0.0243	0.0685	0.0149	0.0076	0.083	0.0005	0.0369	0.5418		LEG
MUR4 contig12534_c0_seq1_3	Peroxisome	Soluble	0.0008	0.2467	0.0095	0.0593	0.0027	0.0036	0.025	0.0001	0.006	0.6461		FTF
MUR4 contig13009_c0_seq1_1	Peroxisome	Soluble	0.0014	0.2972	0.0155	0.0297	0.0096	0.0081	0.0169	0.0003	0.0068	0.6144	2	SAA
MUR4 contig14754_c0_seq1	Peroxisome	Soluble	0.0003	0.1763	0.0115	0.0721	0.0029	0.0092	0.0514	0.0002	0.0029	0.6733	1	TDL
MUR4 contig1027_c0_seq1_2	Peroxisome	Soluble	0.0007	0.2219	0.0243	0.0685	0.0149	0.0076	0.083	0.0005	0.0369	0.5418	2	LEG
MUR4 contig11565_c0_seq1_3	Peroxisome	Soluble	0.0022	0.3832	0.0127	0.0774	0.0036	0.0035	0.0236	0.0002	0.002	0.4916	1	AHF
MUR4 contig10823_c0_seq1_1	Peroxisome	Soluble	0.0007	0.2271	0.0192	0.1231	0.0028	0.0043	0.1349	0.0002	0.002	0.4856	1	VQW
MUR4 contig9291_c0_seq1_3	Peroxisome	Soluble	0.001	0.1221	0.0239	0.3769	0.0035	0.0038	0.045	0.0007	0.0024	0.4206	1	KEE
MUR4 contig33102_c0_seq1_1	Peroxisome	Soluble	0.0019	0.2743	0.014	0.1081	0.0171	0.0098	0.0748	0.0011	0.0609	0.4379	2	LDD
MUR4 contig47213_c0_seq1_2	Peroxisome	Soluble	0.0149	0.2019	0.0159	0.1972	0.0089	0.0067	0.1383	0.0023	0.0052	0.4085		SQQ
MUR4 contig20747_c0_seq1_3	Peroxisome	Soluble	0.001	0.2602	0.0103	0.1197	0.0246	0.0087	0.1375	0.0005	0.0229	0.4145	2	LEK
MUR4 contig6866_c0_seq1_1	Peroxisome	Soluble	0.0059	0.3451	0.0485	0.1414	0.0037	0.0057	0.0298	0.0006	0.0016	0.4178	1	FKL
MUR4contig10427_c0_seq1_2	Peroxisome	Soluble	0.0108	0.3786	0.0139	0.0327	0.0024	0.0049	0.1277	0.0021	0.0095	0.4174	3	RGD
MUR4 contig15686_c0_seq1_2	Peroxisome	Soluble	0.0033	0.2031	0.0302	0.2255	0.0168	0.0136	0.1599	0.0012	0.018	0.3284	1	LSS
MUR4 contig26375_c0_seq1_1	Peroxisome	Soluble	0.0203	0.3033	0.0065	0.1424	0.0075	0.0097	0.1836	0.0055	0.0154	0.3058	3	GLT
MUR4 contig44470_c0_seq1_2	Peroxisome	Soluble	0.0202	0.2823	0.1072	0.1194	0.0109	0.0191	0.0318	0.0076	0.0148	0.3867	2	VVV
MUR4 contig10092_c0_seq1_3	Peroxisome	Soluble	0.0195	0.2825	0.1223	0.1273	0.0177	0.0325	0.063	0.0077	0.0333	0.294	1	AAA
MUR4 contig22067_c0_seq1_2	Peroxisome	Soluble	0.0045	0.4086	0.0275	0.0673	0.0025	0.0055	0.0233	0.0017	0.0042	0.455	1	LTA
MUR4 contig25341_c0_seq1_3	Peroxisome	Soluble	0.0047	0.3522	0.0384	0.2078	0.0015	0.0099	0.0253	0.0003	0.0016	0.3583	1	TDH
MUR4 contig28821_c0_seq1_2	Peroxisome	Soluble	0.0253	0.2824	0.0121	0.1222	0.0056	0.0175	0.1888	0.0038	0.0238	0.3185	2	ASL
MUR4 contig38551_c0_seq1_3	Peroxisome	Soluble	0.014	0.351	0.0109	0.0469	0.0145	0.019	0.1444	0.0092	0.0366	0.3536	3	GGL
MUR4 contig34360_c0_seq1_1	Peroxisome	Soluble	0.0018	0.1879	0.0608	0.2031	0.0025	0.0179	0.1526	0.0003	0.0021	0.371	3	ARA
MUR4 contig40264_c0_seq1_2	Peroxisome	Soluble	0.0015	0.1553	0.0074	0.2254	0.0084	0.0069	0.2189	0.0012	0.006	0.3691	2	AHL
MUR4 contig27773_c0_seq1	Peroxisome	Soluble	0.0045	0.3226	0.0057	0.1152	0.008	0.0065	0.1447	0.0007	0.0379	0.3543	2	SAA
MUR4 contig17908_c0_seq1_1	Mitochondrion	Soluble	0.2905	0.2027	0.0068	0.3613	0.0019	0.0095	0.031	0.0027	0.0021	0.0915	1	PEE
MUR4 contig29071_c0_seq1_1	Mitochondrion	Soluble	0.0011	0.1181	0.0225	0.4768	0.0042	0.0074	0.0693	0.0003	0.002	0.2984	1	RWA
