# Supplementary material for: Transcriptomic analysis of polyketide synthases in a highly ciguatoxic dinoflagellate, Gambierdiscus polynesiensis and low toxicity Gambierdiscus pacificus, from French Polynesia
Source: PLoS One. 2020 Apr 15;15(4):e0231400. doi: 10.1371/journal.pone.0231400 (PMC7159223; doi:10.1371/journal.pone.0231400)
Supplement: S5 Table — (XLSX) [file pone.0231400.s007.xlsx]

## Sheet: Sheet1
	S3_Table. Genbank accession numbers for peroxisomal proteins identified in G. polynesiensis TB92 and G. pacificus MUR4.
	ID	G. polynesiensis	Accession Number	G. pacificus	Accession Number
	2,4 dienoyl reductase 2	TB92 contig7114	MT165616	MUR4 contig20479	MT165608
	peroxisomal 2-hydroxy acid oxidase	TB92 contig49363	MT165617	MUR4 contig22291	MT165609
	acyl coA oxidase	TB92 contig23142	MT165618	MUR4 contig28468	MT165607
	dienoyl coA isomerase	TB92contig39853	MT165619	MUR4contig16107	MT165610
	peroxisome multifunctional protein	TB92 contig2191	MT165620	MUR4contig28429	MT165611
	peroxisomal bifunctional protein	TB92contig47060	MT165621	MUR4 contig18811	MT165612
	long chain fa transporter	TB92contig2441	MT165622	MUR4contig10003	MT165613
	GST kappa 1	TB92 contig10582	MT165623	MUR4 contig4454	MT165615
	3 ketoacyl thiolase	TB92 contig3993	MT165624	MUR4 contig5403	MT165614
